# Supplementary material for: Raman Study on Lipid Droplets in Hepatic Cells Co-Cultured with Fatty Acids
Source: Int J Mol Sci. 2021 Jul 9;22(14):7378. doi: 10.3390/ijms22147378 (PMC8307330; doi:10.3390/ijms22147378)
Supplement: Supplementary file 1 [file ijms-22-07378-s001.zip]

Archive with 1 entries (1 files):
- ijms-1273531-supplementary.pdf
